# Supplementary material for: Distinct Roles of Estrogen Receptors in the Regulation of Vitellogenin Expression in Orange-Spotted Grouper (Epinephelus coioides)
Source: Int J Mol Sci. 2022 Aug 3;23(15):8632. doi: 10.3390/ijms23158632 (PMC9369318; doi:10.3390/ijms23158632)
Supplement: Supplementary file 1 [file ijms-23-08632-s001.zip]

Archive with 2 entries (2 files):
- Supplementary figures S1.pdf
- Supplementary figures S2.pdf
